# Supplementary material for: Long-read, whole-genome sequencing and chemotherapy response of two patient-derived organoids from a TP53- and KRAS-mutant ovarian carcinoma
Source: bioRxiv. 2026 Jul 10:2026.07.06.736185. Preprint. [Version 1] doi: 10.64898/2026.07.06.736185 (PMC13371062; doi:10.64898/2026.07.06.736185)
Supplement: Supplement 3 [file media-3.xlsx]

## Sheet: Sheet1
Gene	Variant	Clinical Genomics AF	OC104 AF	OC109 AF
TP53	p.Glu294Ter	0.358	0.8684	0.931
KRAS	p.Gly13Asp	0.553	0.7407	0.7353
KMT2D	p.Gln3507Ter	0.167	0.3056	0.2807
SPOP	p.Glu50Lys	0.534	0.8966	0.9756
PPP2R1A	p.Ser256Phe	0.363	0.6829	0.4304
NCOR2	p.Arg1625Cys	na	0.3778	na
TSC2	p.Ala583Thr	na	0.4091	0.2625
CTNNA2	p.Glu282Val	na	0.52	0.4
